# Supplementary material for: A Membrane with Strong Resistance to Organic and Biological Fouling Using Graphene Oxide and D-Tyrosine as Modifiers
Source: Membranes (Basel). 2022 Apr 29;12(5):486. doi: 10.3390/membranes12050486 (PMC9145901; doi:10.3390/membranes12050486)
Supplement: Supplementary file 1 [file membranes-12-00486-s001.zip]

Archive with 1 entries (1 files):
- membranes-1626362-supplementary.pdf
